# Supplementary material for: The Potential Role of Intestinal Microbiota on the Intestine-Protective and Lipid-Lowering Effects of Berberine in Zebrafish (Danio rerio) Under High-Lipid Stress
Source: Metabolites. 2025 Feb 11;15(2):118. doi: 10.3390/metabo15020118 (PMC11857631; doi:10.3390/metabo15020118)
Supplement: Supplementary file 1 [file metabolites-15-00118-s001.zip]

Archive with 1 entries (1 files):
- metabolites-3438491-supplementary.pdf
